# Supplementary material for: Cerium(IV) and Iron(III) Oxides Nanoparticles Based Voltammetric Sensor for the Sensitive and Selective Determination of Lipoic Acid
Source: Sensors (Basel). 2021 Nov 17;21(22):7639. doi: 10.3390/s21227639 (PMC8621773; doi:10.3390/s21227639)
Supplement: Supplementary file 1 [file sensors-21-07639-s001.zip]

Archive with 1 entries (1 files):
- sensors-1465903-supplementary.pdf
